# Supplementary material for: Identification of novel biomarkers in obstructive sleep apnea via integrated bioinformatics analysis and experimental validation
Source: PeerJ. 2023 Dec 4;11:e16608. doi: 10.7717/peerj.16608 (PMC10702330; doi:10.7717/peerj.16608)
Supplement: Supplemental Information 1 [file peerj-11-16608-s001.r]

library(data.table)
########################################Sample grouping###################################
expr <- fread("geneMatrix.txt",sep = "\t",header = T,stringsAsFactors = F,check.names = F) # use fast read
expr[1:3,1:3] 


expr <- as.data.frame(expr)


sampleID <- read.table("sample.txt",sep = "\t",check.names = F,stringsAsFactors = F,header = T,row.names = NULL)

com_sam <- intersect(sampleID$SampleID,colnames(expr))


out.expr <- expr[,c("geneNames",com_sam)]                    
out.expr[1:3,1:3]


write.table(out.expr,file = "out.expr.txt",sep = "\t",row.names = F,quote = F)

#####Identification of DEGs ###################################
logFoldChange=0.585
P=0.05

library(limma)
rt=read.table("out.expr.txt",sep="\t",header=T,check.names=F)
rt=as.matrix(rt)
rownames(rt)=rt[,1]
exp=rt[,2:ncol(rt)]
dimnames=list(rownames(exp),colnames(exp))
rt=matrix(as.numeric(as.matrix(exp)),nrow=nrow(exp),dimnames=dimnames)
rt=avereps(rt)  
rt=normalizeBetweenArrays(as.matrix(rt))

modType=c(rep("con",8),rep("treat",24))           
design <- model.matrix(~0+factor(modType))
colnames(design) <- c("con","treat")
fit <- lmFit(rt,design)
cont.matrix<-makeContrasts(treat-con,levels=design)
fit2 <- contrasts.fit(fit, cont.matrix)
fit2 <- eBayes(fit2)

allDiff=topTable(fit2,adjust='fdr',number=200000)
write.table(allDiff,file="limmaTab.xls",sep="\t",quote=F)

#write table
diffSig <- allDiff[with(allDiff, (abs(logFC)>logFoldChange &P.Value < adjustP )), ]
write.table(diffSig,file="diff.txt",sep="\t",quote=F)
diffUp <- allDiff[with(allDiff, (logFC>logFoldChange & P.Value < adjustP )), ]
write.table(diffUp,file="up.txt",sep="\t",quote=F)
diffDown <- allDiff[with(allDiff, (logFC<(-logFoldChange) & P.Value < adjustP )), ]
write.table(diffDown,file="down.txt",sep="\t",quote=F)

hmExp=rt[rownames(diffSig),]
diffExp=rbind(id=colnames(hmExp),hmExp)
write.table(diffExp,file="heatmap.txt",sep="\t",quote=F,col.names=F)

tiff(file="vol.tiff",
     width = 12,            
     height =12,            
     units ="cm",
     compression="lzw",
     bg="white",
     res=600)
xMax=max(abs(allDiff$logFC))
yMax=max(-log10(allDiff$P.Value))
plot(allDiff$logFC, -log10(allDiff$P.Value), xlab="log2FC",ylab="-log10(P.Value)",
     main="Volcano",xlim=c(-xMax,xMax),ylim=c(0,yMax),yaxs="i",pch=20, cex=0.8)
diffSub=subset(allDiff, P.Value<adjustP & logFC>logFoldChange)
points(diffSub$logFC, -log10(diffSub$P.Value), pch=20, col="palevioletred1",cex=0.8)
diffSub=subset(allDiff, P.Value<adjustP & logFC<(-logFoldChange))
points(diffSub$logFC, -log10(diffSub$P.Value), pch=20, col="dodgerblue",cex=0.8)
abline(v=0,lty=2,lwd=3)
dev.off()

####Identification of characteristic genes using MEGENA network ###################################
library(stringr)
library(MEGENA)
library(limma)

logFoldChange=1
adjustP=0.05
n.cores <- 2 
doPar <-TRUE 
method = "pearson" 
FDR.cutoff = 0.05 
module.pval = 0.05 
hub.pval = 0.05 
cor.perm = 10 # 
hub.perm = 100 # 
annot.table=NULL # 
id.col = 1
symbol.col= 2


datExpr <- read.table("ARGexp.txt",header = T,row.names = 1,sep = "\t", quote = "",fill = T) 
datExpr[1:4,1:4]

outTab <- NULL
for (seed in 1:20) {
  message(paste0("seed = ",seed," ..."))
  #seed=20
  
  ijw <- calculate.correlation(datExpr,doPerm = cor.perm,output.corTable = FALSE,
                               output.permFDR = FALSE,method = "pearson",
                               FDR.cutoff = 0.05)
  
  run.par = doPar & (getDoParWorkers() == 1)
  if (run.par){
    cl <- parallel::makeCluster(n.cores)
    registerDoParallel(cl)
    cat(paste("number of cores to use:",getDoParWorkers(),"\n",sep = ""))
  }
  
  
  el <- calculate.PFN(ijw[,1:3],doPar = doPar,num.cores = n.cores,keep.track = FALSE)
  g <- graph.data.frame(el,directed = FALSE)
  
  
  set.seed(seed)
  MEGENA.output <- do.MEGENA(g,
                             mod.pval = module.pval,hub.pval = hub.pval,remove.unsig = TRUE,
                             min.size = 10,max.size = vcount(g)/2,
                             doPar = doPar,num.cores = n.cores,n.perm = hub.perm,
                             save.output = F)
  
  
  summary.output <- MEGENA.ModuleSummary(MEGENA.output,
                                         mod.pvalue = module.pval,hub.pvalue = hub.pval,
                                         min.size = 10,max.size = vcount(g)/2,
                                         annot.table = annot.table,id.col = id.col,symbol.col = symbol.col,
                                         output.sig = TRUE)
  if (!is.null(annot.table)){
    V(g)$name <- paste(annot.table[[symbol.col]][match(V(g)$name,annot.table[[id.col]])],V(g)$name,sep = "|")
    summary.output <- output[c("mapped.modules","module.table")]
    names(summary.output)[1] <- "modules"
  }
  
  
  module.table <- summary.output$module.table
  colnames(module.table)[1] <- "id" 
  set.seed(seed)
  hierarchy.obj <- plot_module_hierarchy(module.table = module.table,label.scaleFactor = 0.15,
                                         arrow.size = 0.03,node.label.color = "blue")
  
  hierarchy.obj <- hierarchy.obj
  
  Module_candi <- unique(summary.output$module.table$module.id)
  
  pnet.obj.diff <- plotP <- list();Net_Gene <- NULL
  for (j in Module_candi) {
    #j = Module_candi[1]
    KeyModule = j##"c1_2"
    
    pnet.obj <- plot_module(output.summary = summary.output,PFN = g,subset.module = KeyModule,
                            layout = "kamada.kawai",label.hubs.only = TRUE,
                            gene.set = NULL,color.code = "grey",
                            out.dir = "modulePlot",output.plot = F,
                            col.names = c("magenta","green","cyan"),label.scaleFactor = 20,
                            hubLabel.col = "black",hubLabel.sizeProp = 1,show.topn.hubs = Inf,show.legend = TRUE)
    
    pnetData <- pnet.obj[[j]]$layers[[2]]$data
    pnetData <- pnetData[substr(pnetData$child.module,1,1) != "p",]
    shapeGene <- as.character(pnetData[pnetData$node.shape == "module.hub",]$id)
    plotP[[j]] <- pnet.obj[[1]]
    pnet.obj.diff[[j]] <- pnet.obj
    Net_Gene <- c(Net_Gene,shapeGene)
  }
  
  CandiGene <- sort(unique(Net_Gene))
  outTab <- rbind.data.frame(outTab,data.frame(seed = seed,
                                               GenNUM = length(CandiGene),
                                               CandiGene = paste(CandiGene, collapse = ";"),
                                               stringsAsFactors = F),
                             stringsAsFactors = F)
}
write.table(outTab,"outTab.txt",sep = "\t",row.names = F,quote = F) # please refer to this file to get the optimal combination
outTab


seed=20;dir.create("modulePlot");dir.create("Gene_Net")

ijw <- calculate.correlation(datExpr,doPerm = cor.perm,output.corTable = FALSE,
                             output.permFDR = FALSE,method = "pearson",
                             FDR.cutoff = 0.05)
head(ijw)


run.par = doPar & (getDoParWorkers() == 1)
if (run.par){
  cl <- parallel::makeCluster(n.cores)
  registerDoParallel(cl)
  cat(paste("number of cores to use:",getDoParWorkers(),"\n",sep = ""))
}


el <- calculate.PFN(ijw[,1:3],doPar = doPar,num.cores = n.cores,keep.track = FALSE)
g <- graph.data.frame(el,directed = FALSE)


set.seed(seed)
MEGENA.output <- do.MEGENA(g,
                           mod.pval = module.pval,hub.pval = hub.pval,remove.unsig = TRUE,
                           min.size = 10,max.size = vcount(g)/2,
                           doPar = doPar,num.cores = n.cores,n.perm = hub.perm,
                           save.output = T)

##
summary.output <- MEGENA.ModuleSummary(MEGENA.output,
                                       mod.pvalue = module.pval,hub.pvalue = hub.pval,
                                       min.size = 10,max.size = vcount(g)/2,
                                       annot.table = annot.table,id.col = id.col,symbol.col = symbol.col,
                                       output.sig = TRUE)
if (!is.null(annot.table)){
  V(g)$name <- paste(annot.table[[symbol.col]][match(V(g)$name,annot.table[[id.col]])],V(g)$name,sep = "|")
  summary.output <- output[c("mapped.modules","module.table")]
  names(summary.output)[1] <- "modules"
}

module.table <- summary.output$module.table
colnames(module.table)[1] <- "id" 
set.seed(seed)
hierarchy.obj <- plot_module_hierarchy(module.table = module.table,label.scaleFactor = 0.15,
                                       arrow.size = 0.03,node.label.color = "blue")
pdf(paste0("Module Net.pdf"), width = 10, height = 10)
print(hierarchy.obj[[1]])
dev.off()
hierarchy.obj <- hierarchy.obj
save(hierarchy.obj,file = "hierarchy.obj.rda")
save(summary.output,file = "summary.output.rda")

Module_candi <- unique(summary.output$module.table$module.id)

pnet.obj.diff <- plotP <- list();Net_Gene <- NULL
for (j in Module_candi) {
  
  KeyModule = j
  
  pnet.obj <- plot_module(output.summary = summary.output,PFN = g,subset.module = KeyModule,
                          layout = "kamada.kawai",label.hubs.only = TRUE,
                          gene.set = NULL,color.code = "grey",
                          out.dir = "modulePlot",output.plot = T,
                          col.names = c("magenta","green","cyan"),label.scaleFactor = 20,
                          hubLabel.col = "black",hubLabel.sizeProp = 1,show.topn.hubs = Inf,show.legend = TRUE)
  
  pdf(paste0("Gene_Net/Gene Net-",j,".pdf"), width = 10, height = 10)
  print(pnet.obj[[1]])
  dev.off()
  pnetData <- pnet.obj[[j]]$layers[[2]]$data
  pnetData <- pnetData[substr(pnetData$child.module,1,1) != "p",]
  shapeGene <- as.character(pnetData[pnetData$node.shape == "module.hub",]$id)
  plotP[[j]] <- pnet.obj[[1]]
  pnet.obj.diff[[j]] <- pnet.obj
  Net_Gene <- c(Net_Gene,shapeGene)
}
Net_Gene <- unique(Net_Gene);save(Net_Gene,file = "Net_Gene.rda")
save(plotP,file = "plotP.rda")#load("plotP.rda")
save(pnet.obj.diff,file = "pnet.obj.diff.rda")
CandiGene <- sort(unique(Net_Gene))
save(CandiGene,file = "CandiGene.rda") 

write.table(CandiGene,file = "CandiGene.txt",sep = "\t",quote = F,col.names = T,row.names = T)


####Construction of Lasso Diagnostic Model###################################
library(glmnet)
library(survival)
library(pheatmap)
library(gplots)
library(survcomp)
library(survivalROC)
library(pROC)
library(ggplot2)

display.progress = function (index, totalN, breakN=20) {
  
  if ( index %% ceiling(totalN/breakN)  ==0  ) {
    cat(paste(round(index*100/totalN), "% ", sep=""))
  }
  
} 


jco <- c("#2874C5","#EABF00","#868686","#C6524A","#80A7DE")


workdir <- "F:\\work\\obstructive sleep apnea\\6.lasso"; setwd(workdir)


tpms <- read.table("ARGexp.txt",sep = "\t",row.names = 1,check.names = F,stringsAsFactors = F,header = T)
tpms[is.na(tpms)] <- 0
colnames(tpms) <- gsub("-","_",colnames(tpms))
tum.sam <- rownames(tpms)

geo1.tpms <- read.csv("1.txt",sep = "\t",row.names = 1,check.names = F,stringsAsFactors = F,header = T)
geo1.tpms[is.na(geo1.tpms)] <- 0
colnames(geo1.tpms) <- gsub("-","_",colnames(geo1.tpms))


comgene <- intersect(colnames(tpms),colnames(geo1.tpms))

length(comgene)
tpms <- tpms[,comgene]
geo1.tpms <- geo1.tpms[,comgene]

workdir <- "F:\\work\\obstructive sleep apnea\\6.lasso"; setwd(workdir)

outTab <- NULL
for (seed in 1:100) {
  
  risk <- NULL
  
  set.seed(seed = seed)
  tmp <- tpms[tum.sam,]
  colnames(tmp) <- make.names(colnames(tmp))
  
  cvfit = cv.glmnet(as.matrix(tmp[,-1]),
                    tmp$Tissue,
                    family = "gaussian",
                    alpha = 1,
                    nfold = 5) #
  myCoefs <- coef(cvfit, s='lambda.min');
  fea <- rownames(coef(cvfit, s = 'lambda.min'))[coef(cvfit, s = 'lambda.min')[,1]!= 0]
  
  lasso_fea <- fea
  lasso_coef <- myCoefs@x; names(lasso_coef) <- lasso_fea
  
  lasso_coef.hr <- data.frame(gene = names(lasso_coef),
                              coef = lasso_coef,
                              stringsAsFactors = F)
  
  lasso_coef.hr <- lasso_coef.hr[intersect(comgene,names(lasso_coef)),]
  lasso_coef.hr <- lasso_coef.hr[order(lasso_coef.hr$coef,decreasing = F),]
  
  if(nrow(lasso_coef.hr) > 1) {
    tmp <- as.matrix(tpms[tum.sam,rownames(lasso_coef.hr)])
    risk.score <- apply(tmp,1,function(x) {x %*% lasso_coef.hr$coef})
    risk.score.train <- risk.score
    
    tmp <- tpms[names(risk.score),1:2]
    
    tmp$risk.score <- as.numeric(risk.score)
    tmp$RiskGroup <- ifelse(tmp$risk.score > median(risk.score) ,"HRisk","LRisk")
    risk <- rbind.data.frame(risk,
                             data.frame(samID = tum.sam,
                                        riskscore = tmp$risk.score,
                                        riskgroup = tmp$RiskGroup,
                                        cohort = "GEO training",
                                        stringsAsFactors = F),
                             stringsAsFactors = F)
    
    fit <- glm(Tissue ~ risk.score, data=tmp, family = "gaussian")
    predicted <- predict(fit, tmp, type = "response")
    rocobj <- roc(tmp$Tissue,tmp$risk.score)
    auc <- round(auc(tmp$Tissue,tmp$risk.score), 4)
    
    
    
    tmp.validate <- as.matrix(geo1.tpms[,rownames(lasso_coef.hr)])
    risk.score <- apply(tmp.validate,1,function(x) {x %*% lasso_coef.hr$coef})
    risk.score.validate <- risk.score
    
    tmp.validate <- geo1.tpms[names(risk.score),1:2]
    tmp.validate$risk.score <- as.numeric(risk.score)
    tmp.validate$RiskGroup <- ifelse(tmp.validate$risk.score > median(risk.score) ,"HRisk","LRisk")
    risk <- rbind.data.frame(risk,
                             data.frame(samID = rownames(geo1.tpms),
                                        riskscore = tmp.validate$risk.score,
                                        riskgroup = tmp.validate$RiskGroup,
                                        cohort = "GEO test",
                                        stringsAsFactors = F),
                             stringsAsFactors = F)
    
    predicted.test <- predict(fit, tmp.validate, type = "response")
    rocobj.test <- roc(tmp.validate$Tissue,tmp.validate$risk.score)
    auc.test <- round(auc(tmp.validate$Tissue,tmp.validate$risk.score), 4)
    
    
    if(auc > 0.5 & auc.test > 0.5) {
      cat(paste0("seed=",seed,"; auc.train=",auc,"; auc.test=",auc.test,"\n"))
      cat("\n")
      outTab <- rbind.data.frame(outTab,data.frame(seed=seed,
                                                   
                                                   modelgene.num=nrow(lasso_coef.hr),
                                                   
                                                   auc.rain=auc,
                                                   auc.test=auc.test,
                                                   modelgene=paste(gsub("-","_",rownames(lasso_coef.hr)),collapse = ","),
                                                   
                                                   stringsAsFactors = F),
                                 stringsAsFactors = F)
      
      p1 <- ggroc(rocobj,color = "red",linetype = 1, size = 1, alpha =1,legacy.axes = T) +
        geom_abline(intercept=0,slope=1,color="grey",size=1,linetype=1) +
        labs(x="Specificity",
             y="Sensivity",
             title = "GEO train") +
        annotate("text",x=.8,y=.1,label=paste0("AUC = ",auc),
                 size =5,family="serif") +
        coord_cartesian(xlim=c(0,1),ylim=c(0,1)) +
        theme_bw() +
        theme(panel.background = element_rect(fill='transparent'),
              axis.ticks.length = unit(0.4,"lines"),
              axis.ticks = element_line(color='black'),
              axis.line = element_line(size=.5, colour='black'),
              axis.title = element_text(colour='black',size=12,face="bold"),
              axis.text = element_text(colour='black',size=10,face="bold"),
              text = element_text(colour='black',size=8,family="serif"))
      p2 <- ggroc(rocobj.test,color = "red",linetype = 1, size = 1, alpha =1,legacy.axes = T) +
        geom_abline(intercept=0,slope=1,color="grey",size=1,linetype=1) +
        labs(x="Specificity",
             y="Sensivity",
             title = "GEO test") +
        annotate("text",x=.8,y=.1,label=paste0("AUC = ",auc.test),
                 size =5,family="serif") +
        coord_cartesian(xlim=c(0,1),ylim=c(0,1)) +
        theme_bw() +
        theme(panel.background = element_rect(fill='transparent'),
              axis.ticks.length = unit(0.4,"lines"),
              axis.ticks = element_line(color='black'),
              axis.line = element_line(size=.5, colour='black'),
              axis.title = element_text(colour='black',size=12,face="bold"),
              axis.text = element_text(colour='black',size=10,face="bold"),
              text = element_text(colour='black',size=8,family="serif"))
      pdf(file = paste0("survivalROC for training dataset",seed,".pdf"),width = 4,height = 4)
      print(p1)
      dev.off()
      pdf(file = paste0("survivalROC for validation dataset",seed,".pdf"),width = 4,height = 4)
      print(p2)
      dev.off()
    }
  }
  write.table(outTab,paste0("outTab",seed,".txt"),sep = "\t",row.names = F,quote = F)
}


write.table(outTab,"outTab.txt",sep = "\t",row.names = F,quote = F) 
write.table(risk,"risk.txt",sep = "\t",row.names = F,quote = F)      


darkred   <- "#F2042C"
darkblue   <- "#21498D"

cutoff <- 0.1
lasso_coef.hr$gene <- gsub("_","-",lasso_coef.hr$gene)
lasso_coef.hr$group <- as.character(cut(lasso_coef.hr$coef, breaks = c(-Inf, -cutoff, cutoff, Inf),labels = c("#21498D","#EABF00","#21498D")))
pdf("lasso_coef_hr.pdf",width = 5,height = 2.5)
par(bty="n", mgp = c(1.7,.33,0),mar=c(2.5,2.7,1,1)+.1, las=1, tcl=-.25,xpd = T)
a <- barplot(lasso_coef.hr$coef,col = lasso_coef.hr$group,border = NA,
             horiz = T,xlim = c(-1,1),add=F,xaxt = "n")
axis(side = 1, at = c(-1,-0.8,-0.6,-0.4,-0.2,0,0.2,0.4,0.6,0.8,1),
     labels = c("-1","-.8","-.6","-.4","-.2","0",".2",".4",".6",".8","1"))

for (i in 1:nrow(lasso_coef.hr)) {
  text(y = a[,1][i],x = ifelse(lasso_coef.hr$coef[i] > 0,-0.0001,0.0001),pos = ifelse(lasso_coef.hr$coef[i] > 0,2,4),labels = lasso_coef.hr$gene[i],adj = ifelse(lasso_coef.hr$coef[i]>0,0,1))
}

points(0.6,1,pch = 19, cex = 1.5)

text(0.6,1,"Coefficient",pos = 4)
invisible(dev.off())
write.table(lasso_coef.hr[,1:2], "lasso coefficient.txt",sep = "\t",row.names = F,col.names = T,quote = F)


pdf("lasso.pdf",width = 4.5,height = 4)
par(bty="o", mgp = c(1.9,.33,0), mar=c(4.1,4.1,2.1,2.1)+.1, las=1, tcl=-.25,xpd = F)
plot(cvfit$glmnet.fit, "lambda", label=F)
abline(v=log(cvfit$lambda.min),lwd=2,col="grey60",lty=4)
invisible(dev.off())

pdf("cvfit.pdf",width = 4.5,height = 4)
par(bty="o", mgp = c(1.9,.33,0), mar=c(4.1,4.1,2.1,2.1)+.1, las=1, tcl=-.25)
plot(cvfit)
abline(h=min(cvfit$cvm),lwd=2,col="black",lty=4)
points(log(cvfit$lambda.min),min(cvfit$cvm),pch=18,cex=2,col="black")
points(log(cvfit$lambda.min),min(cvfit$cvm),pch=18,cex=1.5,col="#008B8A")
invisible(dev.off())

save.image("Heng.RData")

##############Correlation analysis of key genes and immune factors########################################## 
library(ggplot2)
library(stringr)


a_1 <- read.table("symbol.txt",header = T,row.names = 1,sep = "\t", quote = "",fill = T,check.names=F)
dim(a_1)
head(a_1[,1:3])
a_2 <- as.data.frame(t(a_1))
dim(a_2)
head(a_2[,1:3])

a_3 <- a_1
a_3$Id <- rownames(a_3)
dim(a_3)
head(a_3[,1:3])

b_1 <- read.table("Immunomodulator_and_chemokines.txt",header = T,sep = "\t", quote = "",fill = T)
dim(b_1)
head(b_1)
#b_2 <- b_1[b_1$type == "Immunoinhibitor",]
b_2 <- b_1[b_1$type == "chemokine",]
dim(b_2)
head(b_2)

data1 <- dplyr::inner_join(b_2,a_3,by="Id")
dim(data1)
head(data1[,1:6])
data2 <- a_2[,c("C12orf54","FOS","GPR1","OR9A4","MYO5B","RAB39B","KLHL4",data1$Id)]
dim(data2)
head(data2[,1:5])


library(Hmisc)

CorMatrix <- function(cor,p) {
  ut <- upper.tri(cor) 
  data.frame(row = rownames(cor)[row(cor)[ut]] ,
             column = rownames(cor)[col(cor)[ut]], 
             cor =(cor)[ut], 
             p = p[ut] )
}

res <- rcorr(as.matrix(data2),type = "pearson")
result_1 <- CorMatrix(res$r, res$P)
head(result_1)

dim(result_1)     
result_2 <- result_1[result_1$row == "C12orf54" |result_1$row == "FOS"|result_1$row == "GPR1"|result_1$row == "OR9A4"|result_1$row == "MYO5B"|result_1$row == "RAB39B"|result_1$row == "KLHL4",]
dim(result_2)
head(b_2)
b_2$column <- b_2$Id
head(b_2)
result_3 <- dplyr::inner_join(result_2,b_2,by="column")
dim(result_3)
result1 <- result_3[,1:4]
head(result1)
dim(result1)
result1$Regulation <- result1$cor
result1[,5][result1[,5] > 0] <- c("postive")
result1[,5][result1[,5] < 0] <- c("negative")
head(result1)
colnames(result1) <- c("gene", "immuneGene", "cor", "pvalue", "Regulation")

write.table(result1,file="chemokine.xls",sep="\t",quote=F,col.names=T,row.names = F)


a1 <- read.table("chemokine.xls",header = T,sep = "\t", quote = "",fill = T)
head(a1)

data2 <- a1
library(ggpubr)
data2$pvalue <- ifelse(data2$pvalue < 0.05,
                       ifelse(data2$pvalue < 0.01,"**","*"),
                       "")
data2$pvalue[1:20]
data2$type <- data2$cor

summary(data2)
data3 <- data2[order(data2$immuneGene,data2$cor),]
head(data3)
dim(data3)
data4 <- data3[data3$pvalue < 0.05,]
dim(data4)
summary(data4)
p <- ggplot(data4,aes(x=gene,y=immuneGene)) +
  geom_point(aes(colour = cor, size=pvalue)) +
  labs(x="",y="chemokine")
p <- p + scale_colour_gradient2(low = "blue", high = "red", mid = "white",
                                midpoint = 0, limit = c(-1, 1), space = "Lab",
                                name="Pearson\nCorrelation")
p <- p + theme_bw() + 
  theme(panel.grid.major = element_blank(), panel.grid.minor = element_blank())  +
  theme(axis.text=element_text(size = 15)) +
  theme(axis.text.x=element_text(colour = "black",angle=0,hjust=0.5,size = 15)) +
  theme(axis.text.y=element_text(colour = "black", vjust=0,size = 15)) +
  theme(axis.title =element_text(size = 20)) +
  theme(text = element_text(size = 15))

p+rotate_x_text(45)
ggsave("chemokine.pdf")

###############Visualization of significant relationship pairs###############################  
library(ggplot2)
library(ggExtra)
rt=read.table("symbol.txt",sep="\t",header=T,check.names=F,row.names = 1)

dat<-as.data.frame(t(rt))


corr_eqn <- function(x,y,digits=3) {
  test <- cor.test(x,y,type="pearson")
  paste(paste0("n = ",length(x)),
        paste0("r = ",round(test$estimate,digits),"(Pearson)"),
        paste0("p.value= ",round(test$p.value,digits)),
        sep = ", ")
}
gene<-as.numeric(dat$IL6)
imucell<-dat$CBS
corr_eqn(gene,imucell)

gg<-ggplot(dat, aes(x=gene, y=imucell)) + 
  geom_point(color = "black") + 
  geom_smooth(method="loess", se=F,color="blue") + 
  labs( 
    y="CCL15", 
    x="CGREF1", 
    title="Scatterplot")+ 
  
  labs(title = paste0(corr_eqn(gene,imucell)))+
  theme_bw()
gg
gg2 <- ggMarginal(gg, type="density")
gg2 <- ggMarginal(gg, type="density",xparams = list(fill ="orange"),
                  yparams = list(fill ="skyblue"))


#####################Visualization of GSEA pathways##############################################
files=grep(".tsv",dir(),value=T)                                         
data = lapply(files,read.delim)                                          
names(data) = files

dataSet = ldply(data, data.frame)
dataSet$pathway = gsub(".tsv","",dataSet$.id)                           

gseaCol=c("#58CDD9","#7A142C","#5D90BA","#431A3D","#91612D","#6E568C","#E0367A","#D8D155","#64495D","#7CC767","#223D6C","#D20A13","#FFD121","#088247","#11AA4D")
pGsea=ggplot(dataSet,aes(x=RANK.IN.GENE.LIST,y=RUNNING.ES,colour=pathway,group=pathway))+
  geom_line(size = 1.5) + scale_color_manual(values = gseaCol[1:nrow(dataSet)]) +   
  labs(x = "", y = "Enrichment Score", title = "") + scale_x_continuous(expand = c(0, 0)) + 
  scale_y_continuous(expand = c(0, 0),limits = c(min(dataSet$RUNNING.ES - 0.02), max(dataSet$RUNNING.ES + 0.02))) +   
  theme_bw() + theme(panel.grid = element_blank()) + theme(panel.border = element_blank()) + theme(axis.line = element_line(colour = "black")) + theme(axis.line.x = element_blank(),axis.ticks.x = element_blank(),axis.text.x = element_blank()) + 
  geom_hline(yintercept = 0) +   theme(legend.position = c(0,0),legend.justification = c(0,0)) + #legendע?͵?λֵ
  guides(colour = guide_legend(title = NULL)) + theme(legend.background = element_blank()) + theme(legend.key = element_blank())+theme(legend.key.size=unit(0.5,'cm'))
pGene=ggplot(dataSet,aes(RANK.IN.GENE.LIST,pathway,colour=pathway))+geom_tile()+
  scale_color_manual(values = gseaCol[1:nrow(dataSet)]) + 
  labs(x = "high expression<----------->low expression", y = "", title = "") + 
  scale_x_discrete(expand = c(0, 0)) + scale_y_discrete(expand = c(0, 0)) +  
  theme_bw() + theme(panel.grid = element_blank()) + theme(panel.border = element_blank()) + theme(axis.line = element_line(colour = "black"))+
  theme(axis.line.y = element_blank(),axis.ticks.y = element_blank(),axis.text.y = element_blank())+ guides(color=FALSE)

gGsea = ggplot_gtable(ggplot_build(pGsea))
gGene = ggplot_gtable(ggplot_build(pGene))
maxWidth = grid::unit.pmax(gGsea$widths, gGene$widths)
gGsea$widths = as.list(maxWidth)
gGene$widths = as.list(maxWidth)
dev.off()


pdf('multipleGSEA.pdf',      
    width=7,                
    height=5.5)             
par(mar=c(5,5,2,5))
grid.arrange(arrangeGrob(gGsea,gGene,nrow=2,heights=c(.8,.3)))
dev.off()


###################The correlation between key genes and OSA disease regulatory genes#######################################  
library(ggpubr)

pFilter=0.99

rt=read.table("ARGexp.txt",sep="\t",header=T,row.names=1,check.names=F)    #??ȡ?ļ?

rt=log2(rt+1)

data=rt


Type=read.table("cluster.Immunity.txt",sep="\t",check.names=F,row.names=1,header=F)
Type=Type[row.names(data),]
colnames(Type)=c("cluster","Subtype")

outTab=data.frame()
data=cbind(data,Type)
for(i in colnames(data[,1:(ncol(data)-2)])){
  rt1=data[,c(i,"Subtype")]
  colnames(rt1)=c("expression","Subtype")
  ksTest<-kruskal.test(expression ~ Subtype, data = rt1)
  pValue=ksTest$p.value
  if(pValue<pFilter){
    outTab=rbind(outTab,cbind(rt1,gene=i))
    print(pValue)
  }
}
write.table(outTab,file="data.txt",sep="\t",row.names=F,quote=F)

data=read.table("data.txt",sep="\t",header=T,check.names=F)       
data$Subtype=factor(data$Subtype, levels=c("Normal","OSA"))
p=ggboxplot(data, x="gene", y="expression",color = "grey",fill = "Subtype",
            ylab="Expression",
            xlab="",
            palette =c("skyblue","pink") ) 
p=p+rotate_x_text(45)
p
pdf(file="boxplot.pdf",width=12,height=4)                        
#p+stat_compare_means(aes(group=Subtype),symnum.args=list(cutpoints = c(0, 0.001, 0.01, 0.05, 1), symbols = c("***", "**", "*", "ns")),label = "p.signif")
p+stat_compare_means(aes(group=Subtype),symnum.args=list(cutpoints = c(0, 0.001, 0.01, 0.05, 1), symbols = c("***", "**", "*", "ns")),label = "p.signif",method="anova")
dev.off()

library(dplyr)
library(ggplot2)
data %>% 
  filter(Subtype %in% c("Normal","OSA")) %>% 
  ggplot(aes(x= gene, y= expression, fill = Subtype, color = Subtype))+
  geom_boxplot(alpha=0.3)+
  scale_fill_manual(name= "Subtype", values = c("deepskyblue", "hotpink"))+
  scale_color_manual(name = "Subtype", values = c("dodgerblue", "plum3"))+
  theme_bw()+labs(x="", y="Expression")+
  theme(axis.text.x = element_text( vjust = 1,size = 12, hjust = 1,colour = "black"),legend.position="top")+
  rotate_x_text(45)+stat_compare_means(aes(group=Subtype),symnum.args=list(cutpoints = c(0, 0.001, 0.01, 0.05, 1), symbols = c("***", "**", "*", "ns")),label = "p.signif",method="anova")

library(ggplot2)
library(stringr)

a_1 <- read.table("symbol.txt",header = T,row.names = 1,sep = "\t", quote = "",fill = T,check.names=F)
dim(a_1)
head(a_1[,1:3])
a_2 <- as.data.frame(t(a_1))
dim(a_2)
head(a_2[,1:3])

a_3 <- a_1
a_3$Id <- rownames(a_3)
dim(a_3)
head(a_3[,1:3])

b_1 <- read.table("111.txt",header = T,sep = "\t", quote = "",fill = T)
dim(b_1)
head(b_1)
#b_2 <- b_1[b_1$type == "Immunoinhibitor",]
b_2 <- b_1[b_1$type == "Disease",]
dim(b_2)
head(b_2)

data1 <- dplyr::inner_join(b_2,a_3,by="Id")
dim(data1)
head(data1[,1:6])
data2 <- a_2[,c("C12orf54", "FOS","GPR1","OR9A4","MYO5B","RAB39B","KLHL4",data1$Id)]
dim(data2)
head(data2[,1:5])


library(Hmisc)

CorMatrix <- function(cor,p) {
  ut <- upper.tri(cor) 
  data.frame(row = rownames(cor)[row(cor)[ut]] ,
             column = rownames(cor)[col(cor)[ut]], 
             cor =(cor)[ut], 
             p = p[ut] )
}

res <- rcorr(as.matrix(data2),type = "pearson")
result_1 <- CorMatrix(res$r, res$P)
head(result_1)

dim(result_1)     
result_2 <- result_1[result_1$row == "C12orf54"  |result_1$row == "FOS" |result_1$row == "GPR1"|result_1$row == "OR9A4"|result_1$row == "MYO5B"|result_1$row == "RAB39B"|result_1$row == "KLHL4",]
dim(result_2)
head(b_2)
b_2$column <- b_2$Id
head(b_2)
result_3 <- dplyr::inner_join(result_2,b_2,by="column")
dim(result_3)
result1 <- result_3[,1:4]
head(result1)
dim(result1)
result1$Regulation <- result1$cor
result1[,5][result1[,5] > 0] <- c("postive")
result1[,5][result1[,5] < 0] <- c("negative")
head(result1)
colnames(result1) <- c("gene", "immuneGene", "cor", "pvalue", "Regulation")

write.table(result1,file="obstructive sleep apnea.xls",sep="\t",quote=F,col.names=T,row.names = F)


a1 <- read.table("obstructive sleep apnea.xls",header = T,sep = "\t", quote = "",fill = T)
head(a1)

data2 <- a1
library(ggpubr)
data2$pvalue <- ifelse(data2$pvalue < 0.05,
                       ifelse(data2$pvalue < 0.01,"**","*"),
                       "")
data2$pvalue[1:20]
data2$type <- data2$cor

summary(data2)
data3 <- data2[order(data2$immuneGene,data2$cor),]
head(data3)
dim(data3)
data4 <- data3[data3$pvalue < 0.05,]
dim(data4)
summary(data4)

p <- ggplot(data4,aes(x=gene,y=immuneGene)) +
  geom_point(aes(colour = cor, size=pvalue)) +
  labs(x="",y="obstructive sleep apnea genes")
p <- p + scale_colour_gradient2(low = "blue", high = "red", mid = "white",
                                midpoint = 0, limit = c(-1, 1), space = "Lab",
                                name="Pearson\nCorrelation")
p <- p + theme_bw() + 
  theme(panel.grid.major = element_blank(), panel.grid.minor = element_blank())  +
  theme(axis.text=element_text(size = 15)) +
  theme(axis.text.x=element_text(colour = "black",angle=0,hjust=0.5,size = 15)) +
  theme(axis.text.y=element_text(colour = "black", vjust=0,size = 15)) +
  theme(axis.title =element_text(size = 20)) +
  theme(text = element_text(size = 15))

p+rotate_x_text(45)
ggsave("obstructive sleep apnea.pdf")


library(ggplot2)
library(ggExtra)
rt=read.table("symbol.txt",sep="\t",header=T,check.names=F,row.names = 1)

dat<-as.data.frame(t(rt))


corr_eqn <- function(x,y,digits=3) {
  test <- cor.test(x,y,type="pearson")
  paste(paste0("n = ",length(x)),
        paste0("r = ",round(test$estimate,digits),"(Pearson)"),
        paste0("p.value= ",round(test$p.value,digits)),
        sep = ", ")
}
gene<-as.numeric(dat$OR9A4)
imucell<-dat$ADIPOQ
corr_eqn(gene,imucell)

gg<-ggplot(dat, aes(x=gene, y=imucell)) + 
  geom_point(color = "black") + 
  geom_smooth(method="loess", se=F,color="blue") + 
  
  labs( 
    y="ADIPOQ", 
    x="OR9A4", 
    title="Scatterplot")+ 
  #caption = "Source: midwest")+
  labs(title = paste0(corr_eqn(gene,imucell)))+
  theme_bw()
gg
gg2 <- ggMarginal(gg, type="density")
gg2 <- ggMarginal(gg, type="density",xparams = list(fill ="orange"),
                  yparams = list(fill ="skyblue"))


save.image("1.data")
