# Supplementary material for: Identification of novel biomarkers in obstructive sleep apnea via integrated bioinformatics analysis and experimental validation
Source: PeerJ. 2023 Dec 4;11:e16608. doi: 10.7717/peerj.16608 (PMC10702330; doi:10.7717/peerj.16608)
Supplement: Supplemental Information 2 [file peerj-11-16608-s002.zip]

Archive with 2 entries (2 files):
- PCR1.xlsx
- PCR2.xlsx
